# Supplementary material for: Petrogenesis of juvenile pelletal lapilli in ultramafic lamprophyres
Source: Sci Rep. 2023 Apr 10;13:5841. doi: 10.1038/s41598-023-32535-2 (PMC10086001; doi:10.1038/s41598-023-32535-2)
Supplement: Supplementary file 2 — Supplementary Table S1. [file 41598_2023_32535_MOESM2_ESM.xls]

## Sheet: Phl
wt.%	1	2	3	4	5	6	7	8	9	10	11	12	13	14	15	20	21	22	23	24	25	26	27	28	29	30	31	32	33	34	35	36	37	38	39	40	41	42	43	44	45	46	47	48	49	50	51	52	53
SiO2	35.4106	35.7688	35.2721	36.464	36.4519	36.9324	36.7863	37.058	36.7692	36.6341	36.5085	36.5483	37.1959	37.3193	36.5837	36.544	36.6371	37.0912	36.9256	36.557	36.1745	36.4691	36.5931	38.7945	38.6078	38.7358	39.0081	36.9003	37.1372	36.7109	37.2001	36.7429	37.4286	36.8701	37.8273	37.2288	37.5765	37.4984	37.8024	37.5662	37.2564	37.327	36.9337	37.0081	39.223	38.9913	38.8276	37.5548	39.3208
TiO2	5.8105	5.6736	5.725	6.2788	6.1743	6.0906	6.0943	4.2329	5.8674	5.9363	5.8488	5.946	4.2202	4.3541	6.0449	5.7646	5.7722	6.4978	6.9158	6.3694	6.0031	5.7188	5.6451	4.3038	4.3529	4.3589	4.3474	5.7436	5.8056	5.7901	6.1453	5.9972	7.2363	5.8363	7.1711	6.2966	6.4216	6.5379	6.5412	6.3262	5.4943	5.5246	5.5562	5.5745	4.8028	4.8454	4.778	5.7829	1.4124
Al2O3	16.0782	15.887	15.8903	15.2046	15.2027	14.996	15.2421	15.1755	15.0145	14.9617	15.2947	15.167	15.2473	15.1964	15.2017	15.3681	15.2454	14.7325	14.6212	14.7566	15.2561	15.362	15.4135	13.5635	13.2132	13.4534	13.5665	15.4971	14.9981	15.4169	15.439	15.1415	14.535	15.1653	14.3425	14.9637	14.7796	14.64	14.5779	14.7987	15.0401	14.8094	15.0115	15.5586	13.4385	13.4905	13.3717	15.2508	10.9107
Cr2O3	0.6148	0.5516	0.5453	0.1722	0.3565	0.3691	0.4109	0.171	1.4947	1.5367	1.6394	1.6307	0.1487	0.2043	1.5982	1.5035	1.4333	1.0531	0.5416	1.1604	1.5568	1.3515	1.4234	0.1543	0.1439	0.1295	0.1398	1.4706	1.3452	1.5096	1.8284	1.6931	0.2958	1.521	0.2476	1.2561	0.726	0.7767	0.746	0.894	0.468	0.1641	0.232	0.2803	0.0469	0.041	0.0282	1.4437	0.0644
FeOtot	7.18567	6.99126	7.11837	7.83978	7.37917	6.97793	7.09539	9.60184	6.21713	6.15757	6.30256	6.29859	9.77705	8.86272	7.16264	6.17419	6.15869	6.17796	7.00791	6.25669	6.30583	6.26399	6.37618	7.88086	7.71602	7.85581	7.84078	6.133	6.22681	6.13035	6.06378	6.15317	7.39541	6.09706	7.34772	6.41899	6.60849	6.67364	6.68039	6.61247	6.78185	7.29113	7.36713	7.48039	8.33563	8.17848	8.28917	6.22608	16.1531
MnO	0.0552	0.0275	0.0517	0.0483	0.0405	0.0364	0.024	0.0582	0.0399	0.0489	0.0344	0.0551	0.0386	0.0344	0.0317	0.0377	0.0228	0.0314	0.0461	0.0502	0.0384	0.0474	0.0509	0.0277	0.0363	0.0325	0.0204	0.0386	0.051	0.0274	0.0337	0.0433	0.0297	0.0336	0.026	0.0425	0.0402	0.0242	0.0533	0.0565	0.0581	0.0338	0.0246	0.05	0.0345	0.0378	0.0535	0.0675	0.5254
MgO	19.1824	19.2608	19.2526	18.5563	18.7858	18.9754	18.8909	18.0691	19.2333	19.0491	18.8844	18.8287	18.4353	18.6556	18.347	18.9691	19.2072	18.9549	18.6519	18.7117	18.8538	19.089	18.9402	20.173	19.9163	19.9673	20.1693	18.8357	19.0279	18.9961	18.6527	18.8048	18.3954	18.7765	18.5322	18.8762	18.9438	18.6952	18.6848	19.1361	19.5524	19.1368	19.0317	19.2286	19.3911	19.5253	19.3499	19.1305	15.9295
CaO	0.0424	0.0836	0.1207	0.0305	0.0302	0.0282	0.0542	0.0427	0.021	0.0162	0.0324	0.031	0.0641	0.0357	0.0337	0.0279	0.0222	0.0516	0.0377	0.0362	0.0621	0.0593	0.0971	0.0213	0.0369	0.0498	0.0434	0.0373	0.0332	0.0413	0.0184	0.023	0.0152	0.0411	0.0208	0.0245	0.0668	0.0243	0.0291	0.1075	0.055	0.0365	0.0498	0.0466	0.0622	0.0231	0.0483	0.1916	0.2715
Na2O	0.4852	0.5327	0.4865	0.6737	0.6483	0.6249	0.6303	0.772	0.4122	0.4066	0.4411	0.4301	0.8327	0.7309	0.4904	0.4235	0.4723	0.4596	0.4404	0.3764	0.4196	0.4198	0.4386	0.5885	0.5846	0.5085	0.5278	0.464	0.48	0.5112	0.4203	0.3884	0.4711	0.4743	0.4666	0.4498	0.473	0.476	0.4819	0.3972	0.6083	0.6858	0.6467	0.728	0.5267	0.5005	0.5563	0.4854	0.2123
K2O	9.6104	9.5672	9.3888	9.5434	9.648	9.6516	9.6048	9.0991	9.8473	9.8432	9.7291	9.8377	9.1465	9.2971	9.7173	9.7291	9.7171	9.7626	9.7352	9.7689	9.7473	9.77	9.7935	9.6453	9.6369	9.678	9.6551	9.6853	9.6521	9.6163	9.7055	9.7628	9.6469	9.6709	9.7059	9.7263	9.7266	9.712	9.7759	9.7991	9.3777	9.3735	9.3635	9.3206	9.7147	9.6074	9.627	9.5955	10.066
BaO	0.7906	0.7722	0.6927	0.4117	0.4046	0.4221	0.3834	0.283	0.2897	0.309	0.2411	0.3061	0.2719	0.2901	0.3272	0.3348	0.2934	0.2899	0.3255	0.2911	0.3468	0.3058	0.3905	0.1288	0.1138	0.1299	0.1673	0.3726	0.3186	0.3092	0.326	0.3203	0.2285	0.3405	0.22	0.2561	0.291	0.2018	0.2476	0.3049	0.4233	0.4246	0.3646	0.4352	0.1757	0.091	0.1724	0.3229	0.1749
Cl	0	0	0	0.0206	0	0.0206	0.0183	0	0	0	0	0	0.0297	0.0233	0	0	0	0	0.0227	0.0159	0	0.0171	0	0.0241	0	0.0328	0.0244	0	0.0201	0.0216	0	0.0171	0.0224	0.0194	0	0	0.0186	0	0	0.0304	0.0236	0	0	0	0.0233	0.0336	0.0397	0.0225	0
F	0.4232	0.3848	0.3513	0.4239	0.3914	0.3744	0.3968	0.3917	0.3868	0.423	0.3303	0.4256	0.3885	0.411	0.3535	0.4126	0.3364	0.4485	0.3534	0.4178	0.3831	0.3649	0.4244	0.46	0.5312	0.3972	0.4852	0.3764	0.44	0.493	0.3151	0.3732	0.3192	0.3205	0.3341	0.3688	0.3197	0.363	0.418	0.3872	0.4614	0.4921	0.2666	0.3363	0.4157	0.5001	0.456	0.3788	3.2123
Total	95.6892	95.5011	94.8954	95.6678	95.5134	95.4996	95.6317	94.955	95.5931	95.3223	95.2868	95.5049	95.7965	95.4149	95.8919	95.2891	95.3181	95.5511	95.625	94.7683	95.1474	95.2387	95.5865	95.7656	94.8899	95.3295	95.9954	95.5545	95.5358	95.5739	96.1482	95.4608	96.0195	95.1665	96.2418	95.9084	95.9919	95.6232	96.0385	96.4164	95.6004	95.2993	94.848	96.0472	96.1907	95.8655	95.5978	96.453	98.2533
O=F,Cl	0.178167	0.162001	0.147897	0.183118	0.164779	0.162278	0.171189	0.164906	0.162843	0.178083	0.139056	0.179178	0.170271	0.178297	0.148823	0.173705	0.141624	0.188819	0.153912	0.179487	0.161285	0.157488	0.178672	0.199107	0.223635	0.174634	0.209784	0.158464	0.189783	0.212435	0.132657	0.160982	0.139446	0.139315	0.140656	0.155265	0.138797	0.152823	0.175978	0.169882	0.199583	0.207174	0.112239	0.141582	0.180275	0.218136	0.200948	0.16456	1.35238
H2Ocalc	3.87402	3.90218	3.88112	3.87023	3.8898	3.91037	3.91113	3.88184	3.89913	3.86717	3.93113	3.90126	3.93353	3.85605	3.8691	3.90126	3.93353	3.8691	3.88618	3.8417	3.87765	3.91338	3.89331	3.88191	3.80934	3.89535	3.88616	3.9544	3.89494	3.87447	4.00292	3.89946	3.93255	3.94652	3.94405	3.93762	3.96598	3.93199	3.92321	3.93189	3.89654	3.87289	3.96818	3.98536	3.92419	3.86879	3.86538	3.97697	2.38824
Total	99.385	99.2413	98.6286	99.3549	99.2384	99.2477	99.3716	98.6719	99.3294	99.0114	99.0788	99.227	99.5597	99.0926	99.6122	99.0166	99.11	99.2314	99.3573	98.4305	98.8638	98.9946	99.3012	99.4484	98.4756	99.0502	99.6718	99.3505	99.241	99.236	100.019	99.1992	99.8126	98.9737	100.045	99.6907	99.8191	99.4023	99.7857	100.178	99.2974	98.965	98.704	99.8909	99.9346	99.5161	99.2622	100.265	99.2892
Anions = 11
Si	2.59129	2.61605	2.59617	2.66212	2.66127	2.68855	2.67534	2.73153	2.67153	2.6711	2.65943	2.66227	2.72025	2.73017	2.66097	2.66291	2.66539	2.69244	2.68503	2.67922	2.64522	2.6589	2.66191	2.81248	2.82636	2.81932	2.82012	2.67693	2.69581	2.66617	2.67884	2.6706	2.70581	2.68455	2.72618	2.69104	2.711	2.71617	2.72829	2.70301	2.70314	2.7221	2.70158	2.677	2.83373	2.8244	2.82513	2.69633	2.98679
Al	1.38683	1.36957	1.3786	1.3084	1.30825	1.28673	1.30659	1.26847	1.28585	1.28585	1.31322	1.30223	1.27975	1.26983	1.30331	1.31997	1.30731	1.26053	1.25316	1.27476	1.31494	1.32016	1.32159	1.15903	1.14015	1.15416	1.15607	1.32307	1.28327	1.31975	1.31046	1.2972	1.23854	1.30152	1.21836	1.27492	1.25683	1.24994	1.24014	1.2551	1.28624	1.27298	1.29426	1.323	1.14438	1.15183	1.1468	1.29063	0.976872
Fe3+	0.0218765	0.0143749	0.0252296	0.0294789	0.0304785	0.0247226	0.0180662	0	0.0426274	0.0430495	0.0273448	0.0355012	0	0	0.0357227	0.0171246	0.0272999	0.0470335	0.0618061	0.0460233	0.0398425	0.0209343	0.0164938	0.028494	0.03349	0.0265141	0.0238164	0	0.0209193	0.0140761	0.0106992	0.0322073	0.0556444	0.013924	0.0554529	0.0340367	0.0321652	0.0338876	0.0315726	0.0418937	0.0106224	0.00491948	0.00415834	0	0.0218901	0.0237671	0.0280684	0.0130366	0.0363366
Sum T	4	4	4	4	4	4	4	4	4	4	4	4	4	4	4	4	4	4	4	4	4	4	4	4	4	4	4	4	4	4	4	4	4	4	4	4	4	4	4	4	4	4	4	4	4	4	4	4	4
Al	0	0	0	0	0	0	0	0.0499941	0	0	0	0	0.0345971	0.0405599	0	0	0	0	0	0	0	0	0	0	0	0	0	0.00205705	0	0	0	0	0	0	0	0	0	0	0	0	0	0	0	0.0035608	0	0	0	0	0
Ti	0.319781	0.312073	0.316908	0.344743	0.339009	0.333446	0.333328	0.234648	0.32061	0.325519	0.320418	0.325736	0.232115	0.239558	0.330672	0.315911	0.315817	0.354728	0.378198	0.351069	0.330134	0.313572	0.308831	0.234653	0.239655	0.238597	0.236373	0.313361	0.316944	0.316253	0.332814	0.327823	0.393429	0.319589	0.388679	0.342297	0.348427	0.356155	0.355046	0.342333	0.299803	0.302997	0.305653	0.303259	0.260956	0.263963	0.261457	0.312254	0.0806855
Cr	0.0355671	0.0318931	0.03173	0.00993866	0.0205759	0.0212415	0.0236244	0.00996441	0.0858541	0.0885781	0.0944086	0.0939054	0.00859719	0.0118156	0.0919	0.0866115	0.0824342	0.0604331	0.0311338	0.0672322	0.0899961	0.0778977	0.0818564	0.00884335	0.00832807	0.00745132	0.00799008	0.0843397	0.0771966	0.0866736	0.104089	0.0972857	0.0169053	0.0875505	0.0141069	0.071779	0.0414077	0.0444764	0.042564	0.0508534	0.0268439	0.00946067	0.0134157	0.016029	0.00267869	0.00234787	0.0016221	0.0819438	0.00386723
V	0	0	0	0.00120576	0	0.00120229	0.00106703	0	0	0	0	0	0.00174141	0.00136661	0	0	0	0	0.00132336	0.000934256	0	0.000999549	0	0.00140077	0	0.00191398	0.00141427	0	0.00116979	0.0012577	0	0.000996464	0.00129829	0.00113248	0	0	0.00107586	0	0	0.0017537	0.00137281	0	0	0	0.0013496	0.00195132	0.0023159	0.00129515	0
Fe*	0.417894	0.413259	0.412956	0.449198	0.42008	0.400105	0.413497	0.591907	0.335154	0.332433	0.356617	0.348209	0.597994	0.54225	0.399991	0.359142	0.347416	0.328021	0.364366	0.337471	0.345793	0.361013	0.371416	0.449331	0.438922	0.451674	0.450259	0.372095	0.357106	0.358276	0.354494	0.341825	0.391483	0.357349	0.387419	0.35401	0.366575	0.370393	0.371654	0.356021	0.400898	0.439765	0.446523	0.452535	0.481763	0.471691	0.476343	0.360813	0.989822
Mn	0.00342163	0.00170367	0.00322333	0.00298691	0.00250458	0.00224452	0.00147848	0.00363377	0.00245561	0.00302013	0.00212258	0.00339975	0.00239118	0.0021317	0.00195309	0.00232698	0.00140503	0.0019307	0.00283945	0.0031164	0.00237849	0.0029273	0.00313634	0.00170102	0.00225097	0.00200367	0.00124926	0.00237194	0.00313589	0.0016856	0.00205562	0.00266584	0.0018187	0.00207228	0.00158721	0.00260221	0.00245669	0.00148481	0.00325844	0.00344358	0.00357071	0.0020879	0.0015242	0.00306361	0.00211129	0.00231932	0.00329734	0.00410509	0.0338052
Mg	2.09203	2.09941	2.1119	2.019	2.04399	2.05865	2.04752	1.98492	2.08262	2.06996	2.05012	2.04403	2.0093	2.03398	1.98884	2.06001	2.0825	2.05058	2.02128	2.04378	2.05466	2.07416	2.05334	2.17957	2.17291	2.16587	2.17313	2.03643	2.05851	2.05608	2.00183	2.03697	1.98191	2.03749	1.99048	2.03347	2.03686	2.01816	2.00975	2.05204	2.11422	2.07985	2.0747	2.07292	2.08786	2.10784	2.09826	2.04699	1.80329
Sum O	2.86869	2.85834	2.87672	2.82707	2.82616	2.81689	2.82051	2.87506	2.8267	2.81951	2.82369	2.81528	2.88674	2.87167	2.81335	2.824	2.82957	2.7957	2.79914	2.8036	2.82296	2.83057	2.81858	2.8755	2.86207	2.86751	2.87041	2.81065	2.81406	2.82022	2.79528	2.80757	2.78685	2.80518	2.78228	2.80416	2.7968	2.79067	2.78227	2.80645	2.84671	2.83416	2.84181	2.85137	2.83672	2.85012	2.84329	2.8074	2.91147
Ca	0.00332463	0.00655152	0.00951928	0.00238593	0.00236249	0.00219965	0.00422364	0.00337245	0.00163489	0.00126565	0.00252891	0.00241958	0.00502303	0.00279846	0.0026265	0.00217841	0.00173056	0.00401345	0.00293736	0.00284277	0.0048657	0.00463261	0.00756846	0.0016546	0.00289449	0.00388379	0.00336199	0.00289941	0.00258233	0.00321394	0.00141976	0.00179125	0.00117742	0.00320652	0.00160623	0.00189759	0.00516397	0.00188602	0.0022504	0.00828807	0.00427587	0.00285213	0.00390318	0.00361188	0.00481506	0.00179294	0.00376565	0.01474	0.0220977
Ba	0.0226689	0.022129	0.0199774	0.011777	0.011574	0.0120397	0.0109253	0.00817336	0.00824734	0.00882784	0.00688149	0.00873652	0.00779136	0.00831562	0.00932516	0.00955908	0.00836352	0.00824541	0.00927391	0.00835932	0.00993639	0.00873584	0.0111303	0.00365869	0.00326426	0.00370451	0.00473913	0.010591	0.00906183	0.00879879	0.00919836	0.00912183	0.00647247	0.00971416	0.00621245	0.0072534	0.00822614	0.00572738	0.00700185	0.00859604	0.0120339	0.0121325	0.0104497	0.0123348	0.0049737	0.0025828	0.00491502	0.00908376	0.0052055
Na	0.0688447	0.0755424	0.0694308	0.0953667	0.0917721	0.0882038	0.0888806	0.110334	0.0580698	0.057483	0.0623015	0.0607465	0.118078	0.103677	0.0691624	0.0598357	0.0666228	0.0646876	0.062092	0.0534878	0.0594924	0.0593453	0.0618628	0.0827242	0.0829808	0.0717612	0.0739859	0.0652665	0.0675597	0.0719864	0.0586852	0.054737	0.0660349	0.0669604	0.065202	0.0630417	0.0661669	0.0668526	0.0674365	0.0554149	0.0855761	0.0969719	0.0917202	0.102106	0.0737815	0.0702958	0.0784827	0.0675731	0.0312679
K	0.897235	0.892704	0.881646	0.88889	0.898642	0.896377	0.891174	0.855665	0.912796	0.915637	0.904168	0.914239	0.853395	0.867732	0.901736	0.904471	0.901896	0.904109	0.903125	0.913409	0.909338	0.908768	0.908894	0.892106	0.900058	0.898667	0.890535	0.896397	0.893888	0.89101	0.891666	0.905296	0.88974	0.898352	0.892415	0.896956	0.895272	0.897501	0.90014	0.899535	0.868052	0.872097	0.873806	0.860157	0.895423	0.887863	0.893656	0.878934	0.975485
Sr	0	0	0	0	0	0	0	0	0	0	0	0	0	0	0	0	0	0	0	0	0	0	0.00975305	0	0	0	0	0	0	0	0	0.0106891	0	0	0	0	0	0	0	0	0	0	0	0	0	0	0	0	0
Sum K	0.992073	0.996927	0.980573	0.998419	1.00435	0.99882	0.995204	0.977544	0.980748	0.983213	0.97588	0.986142	0.984288	0.982523	0.98285	0.976044	0.978613	0.981056	0.977428	0.978099	0.983632	0.981482	0.999209	0.980144	0.989198	0.978017	0.972622	0.975154	0.973092	0.975009	0.960969	0.981635	0.963425	0.978233	0.965436	0.969148	0.974829	0.971967	0.976828	0.971835	0.969938	0.984053	0.979879	0.97821	0.978993	0.962534	0.98082	0.970331	1.03406
F	0.097944	0.0890072	0.0817767	0.0978758	0.0903728	0.0861975	0.0912669	0.0913116	0.0888813	0.0975427	0.0760943	0.0980472	0.0898573	0.0950927	0.0813188	0.0950864	0.0774004	0.102964	0.0812712	0.0968401	0.0885972	0.0841395	0.0976378	0.105469	0.122987	0.0914303	0.110938	0.0863583	0.101014	0.113237	0.0717629	0.0857877	0.0729803	0.0738031	0.0761509	0.0843105	0.0729464	0.0831572	0.0954106	0.0881119	0.105875	0.113497	0.0616743	0.0769357	0.0949831	0.114568	0.104933	0.0860134	0.771698
Cl	0	0	0	0.00254877	0	0.00254143	0.00225551	0	0	0	0	0	0.00368104	0.00288877	0	0	0	0	0.00279736	0.00197486	0	0.00211287	0	0.00296099	0	0.00404582	0.00298953	0	0.00247273	0.00265856	0	0.00210635	0.00274437	0.00239387	0	0	0.00227419	0	0	0.00370702	0.00290188	0	0	0	0.00285282	0.00412476	0.00489541	0.00273773	0
O	0.0109383	0.00718747	0.0126148	0.0147394	0.0152392	0.0123613	0.0090331	0	0.0213137	0.0215248	0.0136724	0.0177506	0	0	0.0178613	0.00856232	0.01365	0.0235167	0.0309031	0.0230117	0.0199213	0.0104672	0.0131234	0.014247	0.016745	0.0132571	0.0119082	0	0.0104597	0.00703807	0.0053496	0.0214482	0.0278222	0.00696201	0.0277265	0.0170184	0.0160826	0.0169438	0.0157863	0.0209469	0.0053112	0.00245974	0.00207917	0	0.010945	0.0118836	0.0140342	0.00651828	0.0181683
OH	1.88018	1.89662	1.89299	1.8701	1.87915	1.88654	1.88841	1.90869	1.86849	1.85941	1.89656	1.86645	1.90646	1.90202	1.88296	1.88779	1.8953	1.85	1.85413	1.85516	1.87156	1.89281	1.87612	1.86308	1.84352	1.87801	1.86226	1.91364	1.87559	1.87003	1.91754	1.86921	1.86863	1.90988	1.8684	1.88165	1.89261	1.88296	1.87302	1.86629	1.8806	1.88158	1.93417	1.92306	1.88027	1.85754	1.8621	1.89821	1.19197
Mg#	83.3503	83.553	83.6444	81.8006	82.9518	83.7274	83.1981	77.0296	86.1379	86.1624	85.1826	85.4442	77.0646	78.9518	83.2558	85.1542	85.7025	86.2095	84.7267	85.828	85.5947	85.175	84.6823	82.9081	83.1949	82.7444	82.8367	84.5509	85.2168	85.1606	84.9556	85.6303	83.5054	85.0783	83.7075	85.1722	84.7479	84.493	84.3935	85.2155	84.0604	82.5464	82.2894	82.081	81.2516	81.7141	81.4984	85.0148	64.5621
Note: H2O is calculated from (OH+O) = 2; SrO —below detection limit; Fe3+ calculated only for tetrahedral position; Mg#=Mg/(Fe*+Mg)*100.
F(D.L.)	Cl(D.L.)	Sr(D.L.)	K(D.L.)	Ca(D.L.)	Ti(D.L.)	Na(D.L.)	Si(D.L.)	Al(D.L.)	Mg(D.L.)	Fe(D.L.)	Mn(D.L.)	Cr(D.L.)	Ba(D.L.)
0.0846976	0.0153488	0.114923	0.0121845	0.0128643	0.0170024	0.0298357	0.0526417	0.0442	0.0484881	0.0264238	0.0261714	0.0273762	0.0729881
																																															2.38824
																																															2.32062
																																															2.23611
																																															3.95567
[truncated: 26 more columns]
