# Supplementary material for: Petrogenesis of juvenile pelletal lapilli in ultramafic lamprophyres
Source: Sci Rep. 2023 Apr 10;13:5841. doi: 10.1038/s41598-023-32535-2 (PMC10086001; doi:10.1038/s41598-023-32535-2)
Supplement: Supplementary file 3 — Supplementary Table S2. [file 41598_2023_32535_MOESM3_ESM.xls]

## Sheet: Carb
Point	1	2	3	4	5	6	7	8	9	10	11	12	13	14	15	16	17	18	19	20	21	22	23	24	25	26	27	28	29	30	31	32	33	34	35	36	37	38	39	40	41	42	43	44	45	46	47	48	49
MgO	15.6443	15.2806	14.8343	14.4521	14.4144	14.4034	13.768	13.5026	13.2525	13.1142	13.0944	13.0722	13.0696	12.9994	12.9441	12.9394	12.8819	12.6143	12.3128	12.165	12.1628	12.019	11.8686	11.8376	11.5228	11.5053	11.4921	11.4857	11.4014	11.3586	11.2747	11.2624	11.194	11.1462	10.948	0	0	0	0	0	0	0	0	0	0	0	0	0	0
SiO2	0.4123	0.0281	0.5204	0.1235	0.1159	0.2398	0.4779	0.3306	0.8245	0.0128	0.1258	0.298	0.2023	0	0.1306	0.1637	0.0332	0.0675	0.3175	0.0572	0.0179	0.0202	0.0085	0.644	0.0155	0.81	0.0757	0.1718	0.1466	0.0438	0.0321	0	0	0.2889	0	0	0	0	0	0.0024	0	0	0.0007	0.0054	0.0472	0	0.0077	0.0231	0.0478
SrO	0.5207	0.3037	0.3064	0.1551	0.3357	0.2631	0.3948	0.3929	0.4778	0.2657	0.0375	0.3281	0.3507	0.1178	0.2961	0.3518	0.1274	0.4199	0.2369	0.1733	0.1877	0.3	0.2247	0.2357	0.2479	0.2377	0.2333	0.279	0.2474	0.2994	0.44	0.3017	0.4188	0.2707	0.3251	0.0527	0	0.0452	0	0.1408	0.181	0.1357	0.005	0.0852	0.0125	0.1051	0.02	0.015	0
FeO	6.4248	5.6615	7.1776	6.5912	7.6007	12.1814	8.0921	8.0554	8.5999	9.2289	10.46	9.6752	8.4673	8.5152	8.7974	8.5763	12.2335	10.6301	10.6889	11.1777	12.0791	11.2473	11.9346	11.0675	11.6549	10.782	11.6841	11.4059	11.5457	11.7896	7.502	12.4001	11.3775	11.9913	12.4034	0.2334	0.2217	0.2681	0.1799	0.3204	0.1527	0.1825	0.1947	0.1955	0.1675	0.206	0.2914	0.2437	0.1684
MnO	0.8578	2.2099	1.436	0.3625	1.5233	1.2397	1.5479	1.9845	1.7031	1.3471	0.5989	1.7603	1.6532	0.5934	1.6021	2.0336	0.5302	1.6743	1.4421	1.4818	1.6564	1.507	1.6251	1.4842	1.5435	1.3888	1.5812	1.5653	1.6301	1.5882	2.3354	1.7228	1.4036	1.6402	1.4634	0.1359	0.1493	0.1789	0.1797	0.1451	0.1347	0.1786	0.0737	0.156	0.1573	0.1754	0.1088	0.1315	0.1556
CaO	27.6168	28.676	28.578	30.2248	28.232	26.7739	28.4445	28.2706	28.702	28.4703	28.6004	28.3608	28.9678	29.5918	28.9507	28.7432	28.0873	28.3922	27.7476	27.9364	27.7463	28.0626	28.052	28.1932	27.8565	28.2143	27.926	28.4278	28.1531	27.89	31.3652	28.096	28.9941	27.3577	28.5315	54.3227	54.0185	54.7066	53.8374	53.5232	53.7162	54.4139	54.1222	53.8507	52.6381	54.159	54.5851	53.9892	54.6102
Nd2O3	0	0	0	0	0	0	0	0	0.077	0	0	0	0	0	0	0	0	0	0	0	0	0	0	0	0	0	0	0	0	0	0	0	0	0	0	0	0	0	0	0	0	0	0	0	0	0	0	0	0
Ce2O3	0	0	0	0	0	0	0	0.0558	0	0	0	0	0	0	0	0	0	0	0	0	0	0	0	0	0	0	0	0	0	0	0.0609	0	0	0	0	0	0	0	0	0	0	0	0	0	0	0	0	0	0
Total	51.0644	52.1317	52.3323	51.7857	52.1061	54.8615	52.2473	52.2618	52.8123	52.4262	52.7912	53.1966	52.5086	51.8176	52.5904	52.6443	53.8603	53.7308	52.4283	52.9342	53.8323	53.1359	53.705	52.8182	52.8256	52.1281	52.9167	53.1637	52.9777	52.9258	52.9782	53.783	53.388	52.4061	53.6714	54.7447	54.3895	55.1988	54.197	54.1295	54.1846	54.9107	54.3956	54.2874	52.9754	54.6455	55.0053	54.3794	54.9342
Mg#	79.269	77.5199	75.3858	78.4436	73.7544	65.6426	71.7588	70.5102	69.5852	68.8116	67.8357	66.6551	69.6681	71.7688	68.8862	68.4348	64.2622	64.1985	64.3676	63.1014	61.1788	62.6467	60.9006	62.6664	60.8411	62.7197	60.6598	61.1819	60.6281	60.1768	67.0698	58.6628	60.9218	59.2731	58.4285
Note: 1-35 - dolomite, 36-55 - calcite
Ce2O3, La2O3 - below detection limits
Mg(D.L.)	Sr(D.L.)	Fe(D.L.)	Mn(D.L.)	Nd(D.L.)	Ca(D.L.)	La(D.L.)	Ce(D.L.)	Pr(D.L.)
0.08842	0.0758691	0.0269255	0.0250545	0.0805782	0.0326855	0.0820218	0.0579473	0.107284
[truncated: 6 more columns]
