# Supplementary material for: Petrogenesis of juvenile pelletal lapilli in ultramafic lamprophyres
Source: Sci Rep. 2023 Apr 10;13:5841. doi: 10.1038/s41598-023-32535-2 (PMC10086001; doi:10.1038/s41598-023-32535-2)
Supplement: Supplementary file 4 — Supplementary Information 4. [file 41598_2023_32535_MOESM4_ESM.xls]

## Sheet: Лист1
	1	2	3	4	5	6	7	8	9	10	11	12	13	14	15	16	17	18	19	20	21	22	23	24	25	26	27	28	29	30	31	32	33	34	35	36	37	38	39	40	41	42	43	44	45	46	47	48	49
SiO2	1.8721	1.1303	1.2659	0	1.472	1.6726	1.91515	1.7233	3.2273	0.9612	1.07	0.9715	1.0245	1.0883	0.8125	2.01686	1.3532	1.7456	0.923	1.2566	1.7599	1.0271	0.0805	1.8917	1.0741	1.393	1.0214	0.117524	1.1162	1.1958	1.1675	1.8588	1.129	1.3562	1.20952	1.05081	0.8631	1.3071	1.60414	1.4182	1.4188	0.0403	1.26613	1.6615	1.71057	0.953632	1.1748	0.1228	1.7534
P2O5	39.3289	40.2762	39.7476	42.1089	39.7109	39.4496	39.2208	39.2228	37.6245	40.6309	40.6763	40.5085	40.6909	40.3802	40.7316	38.9736	40.4652	39.779	40.8484	40.2929	39.5617	40.8085	40.5367	39.8591	40.6516	39.7447	40.5245	41.0755	40.5877	40.34	40.1452	39.3	40.1087	40.2349	40.1288	40.2603	40.7941	40.1226	39.4032	40.1584	39.8389	41.9495	40.03	39.6934	39.7064	40.6839	40.2631	41.7294	39.7836
SO3	0.086	0.0759	0.0567	0	0.0905	0.0646	0.0792821	0.1054	0.0622	0.0612	0.0852	0.0377	0.0728	0.069	0.0755	0.103237	0.0837	0.0785	0.0814	0.1454	0.044	0.109	0.1582	0.0826	0.0612	0.0604	0.0561	0.245639	0.0596	0	0.048	0.0527	0.1036	0.0683	0.0978887	0.0814654	0.0404	0.0882	0.0845973	0.0731	0.075	0	0.0675136	0.0903	0.0929572	0.0963712	0.0735	0	0.078
FeO	0.4076	0.4482	0.4717	0.3043	0.3088	0.2334	0.200721	0.316	0.3082	0.2791	0.204	0.2172	0.3174	0.3125	0.3102	0.281124	0.264	0.3144	0.3445	0.5469	0.3415	0.3207	0.4528	0.348	0.2519	0.4754	0.3195	1.14604	0.3552	0.2682	0.3558	0.2151	0.2085	0.3185	0.516315	0.515512	0.2939	0.3184	0.41577	0.2708	0.3181	0.2955	0.624552	0.2366	0.337512	0.330444	0.5779	0.2666	0.3048
MnO	0.0447	0.0533	0.0581	0.048	0.0392	0	0.0426594	0.0325	0.0413	0	0.032	0.0313	0.0444	0.0346	0.0509	0.0449516	0.0344	0.0509	0.037	0.0565	0.0595	0.0308	0.0824	0.0327	0	0	0.0525	0.0541865	0.0516	0.037	0.0344	0.0317	0	0.048	0.0504092	0.118733	0.0302	0.0319	0	0.0421	0.0407	0.0433	0.0579847	0.0312	0.0471347	0	0.0864	0.0553	0.0567
MgO	0.0352	0.2269	0.1436	0	0.0681	0.0474	0.0303848	0.1485	0.054	0.0593	0.0331	0.043	0.0628	0.0422	0.0491	0.117884	0.0516	0.0592	0.0729	0.2599	0.0559	0.1377	0.0373	0.0637	0.0402	0.1796	0.0973	0.229085	0.1355	0.0422	0.2336	0.0523	0.0905	0.0821	0.226791	0.13822	0.0431	0.0741	0.0420982	0.0756	0.2139	0	0.299655	0.0712	0.219928	0.0579639	0.3188	0	0.0809
Y2O3	0	0	0	0	0	0	0	0	0	0	0	0	0	0	0	0	0	0	0	0	0	0	0.3133	0	0	0	0	0.130274	0	0.1079	0	0	0	0	0	0	0	0	0	0	0	0	0	0	0	0	0	0	0
La2O3	0.3496	0.1395	0.2901	0	0.1325	0.1062	0.12174	0.1491	0.3428	0.1383	0.0795	0	0.101	0.1347	0	0.16324	0.2592	0.1739	0	0	0	0	0.3448	0.1774	0.0996	0.1197	0.0977	0.193406	0.1037	0	0.0844	0.1853	0.102	0.1491	0.129811	0.08026	0.11	0.0853	0.170598	0.114	0	0	0.0903223	0.0994	0.085993	0	0.0795	0.2144	0.1372
Ce2O3	0.3978	0.169	0.412	0	0.1794	0.1117	0.100813	0.156	0.4139	0.142	0.0809	0.1004	0.115	0.1386	0.0656	0.200615	0.2507	0.2054	0.076	0	0	0	0.916	0.1692	0.1041	0.1776	0.0903	0.365219	0.1721	0.0826	0.1365	0.2939	0	0.1957	0.18709	0.0704158	0.1024	0.0729	0.313832	0.1112	0.1008	0.0604	0.123674	0.144	0.0935628	0	0.0558	0.3934	0.1612
Pr2O3	0.1108	0	0	0	0	0	0	0	0	0	0	0	0	0	0	0	0	0	0	0	0	0	0	0	0	0	0	0.118552	0	0	0	0	0	0	0	0	0	0	0	0	0	0	0	0	0	0	0	0.1231	0
Nd2O3	0.1631	0	0.1951	0	0	0	0	0	0.1446	0	0	0	0	0	0	0	0	0	0	0	0	0	0.5862	0	0.1025	0	0	0	0	0	0	0	0	0.0955	0	0	0	0	0	0	0	0	0	0.1048	0	0	0	0.1508	0
Sm2O3	0	0	0	0	0	0	0	0	0	0	0	0	0	0	0	0	0	0	0	0	0	0	0.1283	0	0	0	0	0	0	0	0	0	0	0	0	0	0	0	0	0	0	0	0	0	0	0	0	0	0
CaO	53.0403	53.1613	52.8114	54.5636	53.4465	53.5039	53.5098	53.066	52.9345	54.0087	54.1695	53.7772	53.915	53.6554	53.7517	53.2234	53.9843	53.5868	54.1102	53.8198	53.4259	54.2624	49.8939	53.9986	54.0864	52.8703	53.8798	50.218	53.6263	53.6821	53.0782	53.217	53.4296	53.7438	53.0792	52.6942	53.9637	53.7525	53.1164	54.0165	53.4444	53.8552	53.0302	53.5989	53.6039	54.1287	53.2811	53.6981	53.4123
SrO	1.3054	1.1451	0.9804	0.8478	0.9063	1.4182	1.29075	1.3492	1.2681	1.2145	1.2899	1.2379	1.255	1.3648	1.2405	0.878828	1.407	1.3747	1.0612	0.8288	0.7753	1.2229	1.5125	1.4617	1.2391	1.2376	1.2353	1.4834	1.3111	1.2299	1.2232	1.0983	1.4515	1.1516	1.18456	1.52454	1.3118	0.8004	1.42162	0.8586	1.0619	1.0427	0.983104	0.9883	0.794224	0.840022	0.928	0.9679	0.9571
Na2O	0.1562	0.1448	0.1418	0.1297	0.1357	0.0469	0.0880354	0.0711	0.1993	0.1293	0.0839	0.0956	0.1271	0.1105	0.0865	0.18122	0.1335	0.1765	0.0976	0.0716	0.3846	0.077	0.9228	0.1101	0.0866	0.1809	0.1281	1.08836	0.1611	0.1199	0.2006	0.2806	0.1674	0.1558	0.183857	0.288795	0.0981	0.1924	0.123588	0.2121	0.1743	0.4231	0.136649	0.2245	0.183391	0.113105	0.1392	0.2038	0.5459
UO2	0	0.0112	0.0377	0.0026	0.028	0.0007	0.0273664	0.0144	0.0021	0.0007	0	0	0	0.0112	0	0.0628312	0.0119	0.0091	0.0286	0.0418	0.0077	0	0.1126	0.0028	0	0	0.0261	0.101998	0.0021	0.0697	0.0239	0.0035	0	0	0.0106071	0	0	0	0.00140327	0	0	0	0.0125701	0.0137	0.00837725	0	0	0	0
ThO2	0	0	0	0	0	0	0	0	0	0	0	0	0	0	0	0.0628312	0	0	0	0	0	0	0.1126	0	0	0	0	0.101998	0	0.0697	0	0	0	0	0	0	0	0	0	0	0	0	0	0	0	0	0	0	0
F	1.56637	1.43964	1.52014	2.73591	1.51593	1.80402	1.72489	1.72699	1.46328	1.60999	1.85667	1.56769	1.59325	1.6302	1.63587	1.63359	1.4769	1.60322	2.1088	1.51602	1.58037	1.93619	3.60025	1.84228	1.85612	1.42045	1.66018	3.43379	1.61978	1.6178	1.50103	1.74332	1.62999	1.68539	1.7247	1.6201	1.65169	1.59435	1.38491	1.46589	1.57684	2.421	1.30252	1.54971	1.44138	1.71539	1.61316	2.18796	1.45345
Cl	0.0234	0.0199588	0.0309706	0	0	0	0.0193885	0.0207618	0.0273	0.0278735	0	0.0195	0.0388853	0.0255794	0.0263824	0.0245644	0	0	0.0333794	0.0557471	0.0215647	0.0234	0	0	0.0268412	0	0.0239735	0	0	0	0.0225971	0.0344118	0.0223676	0	0	0.0256947	0	0	0.034392	0.0289471	0.0260412	0	0	0	0.0320366	0	0.0261529	0	0.0269353
Total	98.8938	98.4461	98.2177	100.778	98.0374	98.4878	98.3723	98.1309	98.126	99.3425	99.6673	98.6235	99.373	99.0058	98.8123	97.9544	99.7824	99.1581	99.7924	98.8632	98.0233	99.9651	99.7992	100.043	99.6655	97.877	99.276	100.11	99.3077	98.8647	98.2663	98.3585	98.4773	99.3059	98.7662	98.4667	99.3533	98.4513	98.147	98.8644	98.3329	100.193	98.0588	98.5226	98.3317	98.9198	98.6369	100.127	98.7989
O=F,Cl	0.664732	0.610598	0.646978	1.15182	0.638208	0.759491	0.730558	0.731756	0.622212	0.684107	0.781657	0.664404	0.679547	0.692093	0.694664	0.693293	0.621775	0.674956	0.895347	0.650844	0.67021	0.820426	1.51571	0.775599	0.787495	0.598009	0.704354	1.44563	0.681926	0.681095	0.637041	0.741714	0.69128	0.70955	0.726099	0.687871	0.695362	0.67122	0.590818	0.623682	0.669734	1.01924	0.548359	0.652427	0.614061	0.722178	0.685053	0.921132	0.617989
H2Ocalc	1.01249	1.07598	1.02209	0.486855	1.0385	0.901613	0.935279	0.927348	1.05553	1.00429	0.897688	1.01661	1.01117	0.988207	0.984506	0.973439	1.08294	1.01303	0.769214	1.04181	1.01039	0.860179	0.0184736	0.910695	0.889774	1.08107	0.980339	0.125268	1.00756	0.999506	1.04346	0.924	0.98253	0.974898	0.946614	0.985785	0.990872	1.01093	1.08943	1.07349	1.00966	0.633138	1.14411	1.03199	1.07772	0.959186	0.996497	0.735099	1.08278
Total	99.2416	98.9114	98.5928	100.113	98.4377	98.6299	98.577	98.3265	98.5593	99.6627	99.7834	98.9757	99.7047	99.3019	99.1021	98.2345	100.244	99.4962	99.6663	99.2542	98.3635	100.005	98.302	100.178	99.7678	98.3601	99.552	98.7898	99.6333	99.1831	98.6727	98.5408	98.7686	99.5713	98.9867	98.7646	99.6488	98.7911	98.6456	99.3142	98.6728	99.8072	98.6545	98.9021	98.7953	99.1568	98.9484	99.9407	99.2637
Cations = 16
Si	0.318737	0.192161	0.216788	0	0.251151	0.285442	0.326615	0.29501	0.550983	0.162394	0.180444	0.165053	0.17292	0.184601	0.137885	0.344627	0.227531	0.295171	0.155682	0.212277	0.298938	0.172613	0.0139808	0.317906	0.181273	0.238054	0.172666	0.0200877	0.188493	0.202897	0.198787	0.316793	0.192226	0.229224	0.205544	0.178973	0.145881	0.221817	0.274096	0.23945	0.241176	0.0067846	0.215491	0.281967	0.289887	0.161317	0.199238	0.0207732	0.295566
P	5.66881	5.7969	5.76265	5.9914	5.73604	5.69961	5.66273	5.68448	5.43808	5.81152	5.80732	5.82643	5.81441	5.79868	5.85197	5.63794	5.7602	5.69455	5.83297	5.76249	5.6891	5.80613	5.9602	5.67087	5.8082	5.75014	5.7997	5.94379	5.80262	5.79467	5.78683	5.67038	5.7814	5.75724	5.77331	5.80518	5.83727	5.76436	5.69991	5.74023	5.7332	5.97892	5.76782	5.70285	5.6967	5.82638	5.78084	5.97617	5.67746
S	0.0109891	0.00968437	0.00728748	0	0.0115887	0.00827404	0.0101477	0.0135418	0.00796981	0.0077601	0.0107834	0.00480707	0.00922195	0.00878401	0.00961612	0.0132394	0.0105624	0.00996225	0.0103044	0.0184344	0.00560924	0.0137482	0.0206206	0.010418	0.00775172	0.00774675	0.0071176	0.0315108	0.00755368	0	0.00613383	0.00674082	0.0132385	0.00866394	0.0124849	0.0104135	0.0051248	0.0112335	0.0108486	0.00926304	0.00956828	0	0.00862384	0.0115012	0.011823	0.0122351	0.00935521	0	0.00986796
Fe	0.058036	0.0637239	0.0675556	0.0427701	0.0440619	0.0333109	0.0286276	0.0452401	0.0440039	0.0394345	0.0287705	0.0308603	0.0448022	0.0443297	0.0440246	0.0401727	0.037123	0.0444602	0.0485945	0.0772632	0.0485113	0.0450732	0.065766	0.0489086	0.035553	0.0679427	0.0451692	0.163819	0.0501633	0.038057	0.0506638	0.030658	0.0296882	0.0450199	0.0733782	0.073428	0.0415428	0.0451875	0.0594117	0.0382372	0.0452207	0.0416041	0.0888952	0.0335793	0.047834	0.0467475	0.0819634	0.0377159	0.0429683
Mn	0.00644615	0.00767516	0.00842755	0.00683297	0.00566503	0	0.00616224	0.00471248	0.00597225	0	0.00457085	0.00450416	0.00634753	0.00497107	0.00731646	0.00650591	0.00489922	0.00729015	0.00528602	0.00808431	0.0085605	0.0043843	0.0121214	0.00465462	0	0	0.00751728	0.00784485	0.00738061	0.0053175	0.00496112	0.00457606	0	0.00687174	0.0072559	0.0171286	0.00432348	0.00458528	0	0.00602072	0.00586	0.00617443	0.00835897	0.00448479	0.00676576	0	0.0124111	0.00792354	0.00809555
Mg	0.00893425	0.0575066	0.0366608	0	0.0173215	0.0120592	0.00772507	0.0378979	0.0137437	0.0149356	0.00832143	0.0108908	0.0158017	0.0106711	0.0124219	0.0300291	0.0129342	0.0149232	0.0183306	0.0654521	0.0141552	0.0344989	0.00965732	0.0159587	0.0101141	0.0457554	0.0245209	0.058373	0.0341118	0.0106743	0.0592948	0.0132879	0.022971	0.0206867	0.0574553	0.0350951	0.0108599	0.0187463	0.0107235	0.0190288	0.0542047	0	0.0760299	0.0180132	0.0555622	0.0146174	0.0806006	0	0.0203299
Y	0	0	0	0	0	0	0	0	0	0	0	0	0	0	0	0	0	0	0	0	0	0	0.0289566	0	0	0	0	0.0118498	0	0.00974292	0	0	0	0	0	0	0	0	0	0	0	0	0	0	0	0	0	0	0
La	0.0219536	0.00874735	0.0183238	0	0.00833823	0.0066847	0.00765773	0.00941424	0.0215859	0.00861808	0.00494488	0	0.0062876	0.00842721	0	0.010288	0.0160748	0.0108458	0	0	0	0	0.0220869	0.0109959	0.00619981	0.00754483	0.00609169	0.0121928	0.00645897	0	0.00530036	0.011648	0.00640546	0.0092949	0.00813647	0.00504189	0.00685742	0.00533908	0.0107514	0.00709927	0	0	0.00566992	0.00622179	0.00537503	0	0.00497286	0.0133771	0.0085302
Ce	0.0247955	0.0105187	0.0258308	0	0.0112061	0.00697887	0.00629443	0.00977702	0.0258702	0.00878316	0.00499473	0.00624482	0.00710617	0.00860703	0.00407571	0.01255	0.0154326	0.0127155	0.00469307	0	0	0	0.058242	0.01041	0.00643197	0.0111115	0.00558863	0.0228541	0.01064	0.005131	0.00850883	0.0183378	0	0.0121097	0.0116399	0.00439075	0.00633639	0.00452918	0.0196319	0.00687365	0.00627307	0.00372273	0.00770607	0.00894676	0.00580491	0	0.00346455	0.0243638	0.0099482
Pr	0.00687327	0	0	0	0	0	0	0	0	0	0	0	0	0	0	0	0	0	0	0	0	0	0	0	0	0	0	0.00738302	0	0	0	0	0	0	0	0	0	0	0	0	0	0	0	0	0	0	0	0.00758722	0
Nd	0.00991734	0	0.0119325	0	0	0	0	0	0.00881667	0	0	0	0	0	0	0	0	0	0	0	0	0	0.0363596	0	0.00617802	0	0	0	0	0	0	0	0	0.0057647	0	0	0	0	0	0	0	0	0	0.0063518	0	0	0	0.00911053	0
Sm	0	0	0	0	0	0	0	0	0	0	0	0	0	0	0	0	0	0	0	0	0	0	0.0076786	0	0	0	0	0	0	0	0	0	0	0	0	0	0	0	0	0	0	0	0	0	0	0	0	0	0
Ca	9.68407	9.69204	9.69867	9.83401	9.77901	9.79175	9.78624	9.74185	9.69139	9.78519	9.79629	9.79776	9.75868	9.75993	9.78216	9.7527	9.7341	9.71708	9.78736	9.74979	9.73181	9.77929	9.29248	9.73146	9.7887	9.68912	9.76757	9.20475	9.71136	9.76774	9.69162	9.72618	9.7555	9.7412	9.67309	9.62441	9.78109	9.78213	9.73278	9.7803	9.74238	9.7229	9.67882	9.75444	9.74163	9.81921	9.69013	9.74119	9.65526
Sr	0.128876	0.112885	0.0973559	0.082622	0.0896648	0.140342	0.127644	0.13393	0.125538	0.118981	0.126136	0.121952	0.122829	0.134239	0.122072	0.0870766	0.137182	0.134791	0.103791	0.0811854	0.0763635	0.119172	0.152319	0.142439	0.12126	0.122639	0.12109	0.147023	0.128385	0.121007	0.120768	0.108539	0.143304	0.112865	0.116728	0.150565	0.128567	0.078762	0.140853	0.0840604	0.10467	0.101789	0.0970227	0.0972546	0.0780465	0.0823977	0.0912597	0.0949421	0.0935523
Na	0.0515626	0.0477298	0.0470828	0.0422639	0.0448908	0.0155185	0.02911	0.0235992	0.0659715	0.0423551	0.0274328	0.0314912	0.0415938	0.0363411	0.0284617	0.0600387	0.0435222	0.0578661	0.0319182	0.0234514	0.126664	0.02509	0.310738	0.0358744	0.0283372	0.0599395	0.0419867	0.360683	0.0527472	0.0394445	0.0662237	0.0927217	0.0552617	0.0510568	0.0605792	0.0953682	0.0321482	0.0633055	0.0409437	0.0694334	0.0574462	0.138106	0.0450929	0.0738694	0.0602582	0.0370965	0.0457717	0.0668435	0.178417
U	0	0.000423684	0.00143658	9.7231e-05	0.00106301	2.65814e-05	0.0010385	0.000548519	7.97757e-05	2.63153e-05	0	0	0	0.000422722	0	0.00238892	0.000445224	0.000342392	0.00107339	0.00157121	0.000291029	0	0.00435138	0.000104703	0	0	0.00098176	0.00387926	7.89088e-05	0.00263149	0.000905487	0.000132728	0	0	0.000401091	0	0	0	5.33525e-05	0	0	0	0.000476038	0.000517334	0.000315894	0	0	0	0
Th	0	0	0	0	0	0	0	0	0	0	0	0	0	0	0	0.00244311	0	0	0	0	0	0	0.00445009	0	0	0	0	0.00396727	0	0.00269119	0	0	0	0	0	0	0	0	0	0	0	0	0	0	0	0	0	0	0
F	0.843425	0.774055	0.823316	1.45421	0.818003	0.973676	0.93034	0.935006	0.790087	0.860258	0.990237	0.84234	0.850481	0.874525	0.877993	0.882804	0.785376	0.857374	1.12492	0.80995	0.848985	1.0291	1.9775	0.97915	0.990701	0.76771	0.887596	1.8562	0.865079	0.868139	0.808293	0.939652	0.877709	0.900916	0.926945	0.872678	0.882904	0.855691	0.748389	0.782756	0.847713	1.28903	0.701101	0.831754	0.772525	0.91772	0.865234	1.17056	0.774856
Cl	0.00675198	0.00575066	0.0089887	0	0	0	0.00560389	0.00602355	0.00789902	0.00798106	0	0.0056147	0.0111232	0.00735338	0.00758786	0.00711364	0	0	0.00954175	0.0159602	0.00620795	0.0066648	0	0	0.00767717	0	0.0068684	0	0	0	0.00652072	0.00993944	0.00645432	0	0	0.00741682	0	0	0.00995929	0.00828311	0.00750215	0	0	0	0.00920121	0	0.00751692	0	0.00769497
OH	1.14982	1.22019	1.1677	0.545788	1.182	1.02632	1.06406	1.05897	1.20201	1.13176	1.00976	1.15205	1.1384	1.11812	1.11442	1.11008	1.21462	1.14263	0.865543	1.17409	1.14481	0.964239	0.0225007	1.02085	1.00162	1.23229	1.10554	0.143798	1.13492	1.13186	1.18519	1.05041	1.11584	1.09908	1.07306	1.11991	1.1171	1.14431	1.24165	1.20896	1.14479	0.710975	1.2989	1.16825	1.21827	1.08228	1.12725	0.829444	1.21745
Note: H2O is calculated from (OH+F+Cl) = 2
Detection limits(3σ)
F(D.L.)	Ca(D.L.)	Cl(D.L.)	Y(D.L.)	La(D.L.)	P(D.L.)	S(D.L.)	Sr(D.L.)	U(D.L.)	Th(D.L.)	Na(D.L.)	Mg(D.L.)	Si(D.L.)	Fe(D.L.)	Mn(D.L.)	Sm(D.L.)	Nd(D.L.)	Pr(D.L.)	Ce(D.L.)
0.102852	0.0284865	0.0173083	0.122885	0.0750375	0.0803052	0.0337375	0.147495	0.0501083	0.0567625	0.0318594	0.0270125	0.03485	0.0264667	0.0278531	0.0997531	0.0919573	0.114811	0.0604542
[truncated: 5 more columns]
