# Supplementary material for: Petrogenesis of juvenile pelletal lapilli in ultramafic lamprophyres
Source: Sci Rep. 2023 Apr 10;13:5841. doi: 10.1038/s41598-023-32535-2 (PMC10086001; doi:10.1038/s41598-023-32535-2)
Supplement: Supplementary file 5 — Supplementary Table S5. [file 41598_2023_32535_MOESM5_ESM.xls]

## Sheet: recalc T
apatite (formula coefficeint)F+Cl+OH=2
F	0.843425	0.774055	0.823316	0.818003	0.790087	0.860258	0.84234	0.850481	0.874525	0.877993	0.882804	0.785376	0.857374	0.848985	0.76771	0.887596	0.865079	0.868139	0.808293	0.877709	0.882904	0.855691	0.748389	0.847713	0.831754	0.772525	0.774856	0.771391	0.723106	0.802565
OH	1.14982	1.22019	1.1677	1.182	1.20201	1.13176	1.15205	1.1384	1.11812	1.11442	1.11008	1.21462	1.14263	1.14481	1.23229	1.10554	1.13492	1.13186	1.18519	1.11584	1.1171	1.14431	1.24165	1.14479	1.16825	1.21827	1.21745	1.22861	1.27035	1.19744
phlogopite (formula coefficient) F+Cl+OH=4
F	0.195888	0.178014	0.163553	0.195752	0.180746	0.172395	0.182534	0.21175	0.226994	0.123349	0.153871	0.196094	0.189966	0.162638	0.190173	0.161851	0.1992	0.19924	0.19368	0.162405	0.189245	0.210939	0.186397	0.221877	0.202028	0.226474	0.171575	0.145961	0.147606	0.152302
OH	3.76036	3.79324	3.78599	3.74019	3.7583	3.77308	3.77682	3.7612	3.76317	3.86833	3.84613	3.7329	3.76055	3.76592	3.77558	3.83308	3.7769	3.77697	3.71032	3.83356	3.80206	3.72615	3.76302	3.72451	3.75119	3.74006	3.73842	3.73726	3.81976	3.73679
FeVI	0.835788	0.826519	0.825913	0.898396	0.84016	0.800209	0.826995	0.801796	0.87953	0.893046	0.90507	0.696418	0.963525	0.799982	0.718285	0.842562	0.9293	0.752374	0.674941	0.957952	0.940974	0.898661	0.740023	0.900518	0.714212	0.716552	0.68365	0.782966	0.714699	0.774838
AlVI	0	0	0	0	0	0	0	0	0	0	0.0071216	0	0	0	0	0	0	0	0	0.0340754	0.0463415	0	0	0	0	0	0	0	0	0
tot oct (6)	5.73739	5.71668	5.75344	5.65415	5.65233	5.63378	5.64102	5.69341	5.66833	5.68362	5.70273	5.63056	5.67344	5.62671	5.648	5.63626	5.6667	5.62199	5.6072	5.67842	5.67296	5.75101	5.61821	5.74083	5.62812	5.64045	5.61514	5.5737	5.61036	5.56455
XF ap	0.421713	0.387028	0.411658	0.409001	0.395043	0.430129	0.42117	0.425241	0.437262	0.438996	0.441402	0.392688	0.428687	0.424492	0.383855	0.443798	0.43254	0.43407	0.404146	0.438855	0.441452	0.427845	0.374195	0.423856	0.415877	0.386262	0.387428	0.385695	0.361553	0.401282
XOH ap	0.574911	0.610097	0.583848	0.590999	0.601007	0.56588	0.576023	0.569198	0.559061	0.55721	0.555041	0.607312	0.571313	0.572404	0.616145	0.552768	0.56746	0.56593	0.592593	0.557918	0.558548	0.572155	0.620826	0.572393	0.584123	0.609137	0.608725	0.614305	0.635175	0.598718
XF phlog	0.048972	0.0445036	0.0408883	0.0489379	0.0451864	0.0430987	0.0456335	0.0529376	0.0567484	0.0308371	0.0384679	0.0490236	0.0474915	0.0406594	0.0475432	0.0404627	0.0498	0.0498099	0.0484201	0.0406011	0.0473112	0.0527346	0.0465993	0.0554692	0.050507	0.0566186	0.0428939	0.0364901	0.0369016	0.0380754
XOH phlog	0.94009	0.948309	0.946497	0.935048	0.939574	0.943269	0.944206	0.9403	0.940792	0.967084	0.961532	0.933226	0.940137	0.941479	0.943894	0.958269	0.944225	0.944243	0.927581	0.958389	0.950514	0.931538	0.940756	0.931128	0.937797	0.935014	0.934605	0.934315	0.954939	0.934198
Xann	0.145674	0.14458	0.143551	0.158892	0.14864	0.142038	0.146604	0.140829	0.155166	0.157126	0.152464	0.123686	0.169831	0.142176	0.127175	0.14949	0.163993	0.133827	0.120371	0.138696	0.125026	0.156262	0.131719	0.156862	0.126901	0.127038	0.121751	0.140475	0.127389	0.139245
Xsid	0	0	0	0	0	0	0	0	0	0	0.00749283	0	0	0	0	0	0	0	0	0.0360051	0.049013	0	0	0	0	0	0	0	0	0
T °(C)	890.753	982.132	880.358	991.612	974.694	832.946	883.826	873.937	905.415	819.503	854.806	896.059	959.777	841.226	931.044	813.582	932.415	821.083	844.701	952.614	985.805	931.568	976.297	952.093	847.167	958.184	873.553	938.916	953.882	890.592
